# Supplementary material for: Sulfamoylated Estradiol Analogs Targeting the Actin and Microtubule Cytoskeletons Demonstrate Anti-Cancer Properties In Vitro and In Ovo
Source: Cancers (Basel). 2024 Aug 23;16(17):2941. doi: 10.3390/cancers16172941 (PMC11394244; doi:10.3390/cancers16172941)
Supplement: Supplementary file 1 [file cancers-16-02941-s001.zip]

Archive with 9 entries (9 files):
- Mercier et al Supplementary material 2024_r delinked.pdf
- Video S1_DMSO MT dynamics.avi
- Video S2_ Colchicine 0.05μM MT dynamics.avi
- Video S3_ESE-15-one_0.186μM MT dynamics.avi
- Video S4_ESE-15-one_0.09μM MT dynamics.avi
- Video S5_ESE-15-one_0.045μM MT dynamics.avi
- Video S6_ESE-16_0.5μM MT dynamics.avi
- Video S7_ESE-16_0.25μM MT dynamics.avi
- Video S8_ESE-16_0.125μM MT dynamics.avi
